# Supplementary material for: A structure-preserving linearly homomorphic signature scheme with designated combiner
Source: PeerJ Comput Sci. 2024 Mar 28;10:e1978. doi: 10.7717/peerj-cs.1978 (PMC11042028; doi:10.7717/peerj-cs.1978)
Supplement: Supplemental Information 1 — The time cost of LZZ22's forgery algorithm (forge), the time cost of our scheme and other schemes' signature algorithm (sig), the time cost of our scheme and other schemes' verification algorithm (ver), the percentage of system resources occupied by our scheme compared with other schemes (prop), and the RAM usage of our scheme and other schemes (num). [file peerj-cs-10-1978-s001.zip]

Archive with 2 entries (1 files):
- revise_data/data.xlsx
- revise_data/
