# Supplementary material for: A structure-preserving linearly homomorphic signature scheme with designated combiner
Source: PeerJ Comput Sci. 2024 Mar 28;10:e1978. doi: 10.7717/peerj-cs.1978 (PMC11042028; doi:10.7717/peerj-cs.1978)
Supplement: Supplemental Information 1 — The time cost of LZZ22's forgery algorithm (forge), the time cost of our scheme and other schemes' signature algorithm (sig), the time cost of our scheme and other schemes' verification algorithm (ver), the percentage of system resources occupied by our scheme compared with other schemes (prop), and the RAM usage of our scheme and other schemes (num). [file peerj-cs-10-1978-s001.zip › revise_data/data.xlsx]

## Sheet: forge
dimension	forge(ms)
32	53.066
33	49.784
34	49.262
35	48.214
36	48.09
37	44.735
38	43.488
39	42.423
40	42.893
41	40.416

## Sheet: sig
dimension	Wu21(s)	Lin21(s)	Zhang18(s)	Our(s)	LZZ22(s)
32	1.79758	1.672	1.63241	1.623	1.571
33	1.7822	1.673	1.64932	1.625	1.573
34	1.77994	1.664	1.63368	1.628	1.571
35	1.79555	1.669	1.65785	1.616	1.573
36	1.7753	1.676	1.66044	1.627	1.568
37	1.77818	1.662	1.65449	1.625	1.566
38	1.79007	1.668	1.6484	1.629	1.567
39	1.78285	1.664	1.65046	1.626	1.571
40	1.77504	1.67	1.63233	1.623	1.568
41	1.78307	1.675	1.65528	1.62	1.571

## Sheet: ver
dimension	Wu21(ms)	Lin21(ms)	Zhang18(ms)	Our(ms)	LZZ22(ms)
32	46.324	44.1707	43.686	43.3902	43.0585
33	47.811	45.125	44.501	44.4	43.775
34	48.511	47.1538	46.674	45.2564	44.641
35	49.954	48.2632	46.491	46.4737	45.5526
36	51.605	50.7027	48.92	47.8919	46.7838
37	53.406	52.1111	50.107	49.3056	48.3333
38	53.747	52.4571	51.878	50.9143	49.6571
39	54.15	53.8824	53.165	52.2353	50.9118
40	55.296	54.5152	53.757	53.697	52.303
41	56.988	56.125	55.685	55.4062	54.0938

## Sheet: prop
System resources	Wu21(s)	Lin21(s)	Zhang18(s)	Our(s)	LZZ22(s)
CPU (%)	12.9	12.6	12.8	12.7	12.4
RAM (%)	22.15	20.26	19.13	17.86	17.46

## Sheet: num
System resources	Wu21(s)	Lin21(s)	Zhang18(s)	Our(s)	LZZ22(s)
RAM (MB)	1814.3	1659.4	1566.9	1462.8	1430.3
