# Supplementary material for: A structure-preserving linearly homomorphic signature scheme with designated combiner
Source: PeerJ Comput Sci. 2024 Mar 28;10:e1978. doi: 10.7717/peerj-cs.1978 (PMC11042028; doi:10.7717/peerj-cs.1978)
Supplement: Supplemental Information 2 — The code of scheme Lin21 (LIN21), the code of scheme LZZ22 (LZZ22), the code of our scheme (OUR), the code of Wu21 (Wu21), and the code of Zhang18 (Zhang18). Each part contains a signature algorithm and a verification algorithm. Among them, the code of our scheme (OUR) also includes the algorithm of forging LZZ22 signature. The output of all the code is the average time cost obtained by repeating 50 experiments. [file peerj-cs-10-1978-s002.zip]

Archive with 6 entries (5 files):
- revise_code/LIN21.py
- revise_code/LZZ22.py
- revise_code/OUR.py
- revise_code/Wu21.py
- revise_code/Zhang18.py
- revise_code/
