# Supplementary material for: A structure-preserving linearly homomorphic signature scheme with designated combiner
Source: PeerJ Comput Sci. 2024 Mar 28;10:e1978. doi: 10.7717/peerj-cs.1978 (PMC11042028; doi:10.7717/peerj-cs.1978)
Supplement: Supplemental Information 2 — The code of scheme Lin21 (LIN21), the code of scheme LZZ22 (LZZ22), the code of our scheme (OUR), the code of Wu21 (Wu21), and the code of Zhang18 (Zhang18). Each part contains a signature algorithm and a verification algorithm. Among them, the code of our scheme (OUR) also includes the algorithm of forging LZZ22 signature. The output of all the code is the average time cost obtained by repeating 50 experiments. [file peerj-cs-10-1978-s002.zip › revise_code/OUR.py]

import time
from time import *
from pypbc import *

M = 3.2 * 1024 * 8  # File size

def sigcost(M, m, n):  # m is the number of basis vectors and n is the vector dimension.

    def H1(j): # Hash function h1
        tau = Element.random(pairing, Zr)
        h1 = Element(pairing, G1, value=hash(str([tau,j])))
        return h1

    def H2(v): # Hash function h2
        h2 = Element(pairing, Zr, value=hash(str(v)))
        return h2

    N = n + m
    p = 80  # Safety parameter
    p1 = get_random_prime(2 * p)
    params = Parameters(n= p1 * p1)
    pairing = Pairing(params) # Initialize bilinear mapping

    g = {} # generators of group G1
    for i in range(0, N + 1):
        g[i] = Element.random(pairing, G1)

    Signer_SK = Element.random(pairing, Zr) # signer's secret key
    Combiner_SK = Element.random(pairing, Zr) # combiner's secret key
    Signer_PK = Element(pairing, G1, value=g[0] ** Signer_SK) # signer's public key
    Combiner_PK = Element(pairing, G1, value=g[0] ** Combiner_SK) # combiner's public key

    t = 0
    e = 0
    f = 0
    def comp(m, n, t, e, f):  # This function is used to calculate the time overhead.
        for s in range(0, 50):  # Repeat the experiment 50 times
            lc = Element(pairing, G1, value=1)  # an intermediate parameter
            j = []  # the serial number of the augmented part
            mk = []  # message component
            vk = []  # augmented component
            for i in range(0, n + 1):
                mk.append(Element.random(pairing, Zr))  # randomly assign values to message components
            for i in range(0, m + 1):
                j.append(H1(Element(pairing, Zr, value=i)))  # randomly assign values to augmented components
                if i == m:
                    vk.append(Element(pairing, Zr, value=1))
                else:
                    vk.append(Element(pairing, Zr, value=0))
            v = str([mk, vk])  # generate a message

            # the cost of signature forgery for LZZ22
            s0 = Element.random(pairing, G1)  # Randomly obtained query signature value
            s00 = Element.random(pairing, G1)  # Randomly obtained query signature value
            si = Element.random(pairing, G1)
            bi = Element.random(pairing, Zr)  # Randomly obtained combination coefficient
            im = Element(pairing, G1, value=1)  # Initialization im = 1
            i2 = Element(pairing, Zr, value=2)  # i2=2
            t8 = time()  # the starting point of time
            nis0 = Element.__invert__(s0 ** i2)  #
            nis00 = Element.__invert__(s00)
            for i in range(1, m + 1):
                im *= Element(pairing, G1, value=((si * s00) * nis0) ** bi)  # an intermediate parameter
            sig00 = Element(pairing, G1, value=(im * (s0 ** i2)) * nis00)  # Obtain a forged signature
            t9 = time()  # the end of time
            f += (t9 - t8)

            # the cost of signature
            t0 = time()  # the starting point of time
            h1 = H1(j[m])
            h2 = H2(v)
            for i in range(1, n + 1):
                lc *= Element(pairing, G1, value=g[i] ** mk[i - 1])  # an intermediate parameter
            sig = Element(pairing, G1, value=(lc * h1 * (Combiner_PK ** h2)) ** Signer_SK)
            t1 = time()  # the end of time
            t += (t1 - t0)

            # the cost of verification
            e0 = time()  # the starting point of time
            tempBegin = pairing.apply(sig, g[0])
            h1 = H1(j[m])
            h2 = H2(v)
            lc = Element(pairing, G1, value=1)
            for i in range(1, n + 1):
                lc *= Element(pairing, G1, value=g[i] ** mk[i - 1])  # an intermediate parameter
            k = Element(pairing, G1, value=lc * h1 * (Combiner_PK ** h2))
            tempEnd = pairing.apply(k,
                                    Signer_PK)  # By judging tempBe=tempEn whether the signature has been verified or not
            e1 = time()  # the end of time
            e += (e1 - e0)

        t = t / 50  # The average time required to signature
        e = e / 50  # The average time required to verification
        f = f / 50  # The average time required to forgery
        print('sig:%fs' % (t * m))
        print('ver:%fs' % (e))
        print('forge:%fs' % (f))

    if m + n <= 73:  # Limit the length of messages according to the maximum transmission unit in the network
        if 20 * m * n >= M:  # Each message element is 20 bytes long. This restriction is used to control that the size range of the message file is close to M
            if 20 * (m - 1) * n <= M:
                print('---n=%d,m=%d---' % (n, m))
                comp(m, n, t, e, f)
                print('\n')

for n in range(0, 74):
    for m in range(0, 74):
        sigcost(M, m, n)
