# Supplementary material for: A structure-preserving linearly homomorphic signature scheme with designated combiner
Source: PeerJ Comput Sci. 2024 Mar 28;10:e1978. doi: 10.7717/peerj-cs.1978 (PMC11042028; doi:10.7717/peerj-cs.1978)
Supplement: Supplemental Information 2 — The code of scheme Lin21 (LIN21), the code of scheme LZZ22 (LZZ22), the code of our scheme (OUR), the code of Wu21 (Wu21), and the code of Zhang18 (Zhang18). Each part contains a signature algorithm and a verification algorithm. Among them, the code of our scheme (OUR) also includes the algorithm of forging LZZ22 signature. The output of all the code is the average time cost obtained by repeating 50 experiments. [file peerj-cs-10-1978-s002.zip › revise_code/Zhang18.py]

import time
from time import *
from pypbc import *

M = 3.2 * 1024 * 8  # File size

def sigcost(M, m, n):  # m is the number of basis vectors and n is the vector dimension.

    def H0(j): # Hash function h0
        h0 = Element(pairing, Zr, value=hash(str(j)))
        return h0

    def H1(j): # Hash function h1
        tau = Element.random(pairing, Zr)
        h1 = Element(pairing, G1, value=hash(str([tau, j])))
        return h1


    N = n + m
    p = 80  # Safety parameter
    p1 = get_random_prime(2 * p)
    p2 = get_random_prime(2 * p)
    params = Parameters(n=p1 * p2)
    pairing = Pairing(params) # Initialize bilinear mapping

    g = {}  # generators of group G1
    for i in range(0, N + 1):
        g[i] = Element.random(pairing, G1)
    h = Element.random(pairing, G2)  # the generator of group G2

    Signer_SK = Element.random(pairing, Zr) # signer's secret key
    Signer_PK = Element(pairing, G2, value= h ** Signer_SK) # signer's public key
    r = Element.random(pairing, Zr) # random value
    z = Element.random(pairing, Zr) # random value

    t = 0
    e = 0
    def comp(m, n, t, e):  # This function is used to calculate the time overhead.
        N = n + m
        for s in range(0, 50):  # Repeat the experiment 50 times
            mk = []  # message component
            for i in range(0, N):
                mk.append(Element.random(pairing, Zr))  # randomly assign values to message components

            # the cost of signature
            t2 = time()  # the starting point of time
            lc = Element(pairing, G1, value=1)  # an intermediate parameter
            for i in range(0, n):
                lc *= Element(pairing, G1, value= g[i] ** mk[i])
            sig = Element(pairing, G1, value=lc ** Signer_SK)
            t3 = time()  # the end of time
            t += (t3 - t2)

            # the cost of verification
            e3 = time()  # the starting point of time
            tempBe = pairing.apply(sig, h)
            h0 = H0(N)
            lc = Element(pairing, G1, value=1)  # an intermediate parameter
            for i in range(0, n):
                lc *= Element(pairing, G1, value= g[i] ** mk[i])
            k = Element(pairing, G2, value= (h ** r) * (h ** z) ** h0)
            tempEn = pairing.apply(lc, k * Signer_PK)  # By judging tempBe=tempEn whether the signature has been verified or not
            e4 = time()  # the end of time
            e += (e4 - e3)

        t = t / 50  # The average time required to signature
        e = e / 50  # The average time required to verification
        print('sig:%fs' % (t * m))
        print('ver:%fs' % (e))

    if m + n <= 73:  # Limit the length of messages according to the maximum transmission unit in the network
        if 20 * m * n >= M:  # Each message element is 20 bytes long. This restriction is used to control that the size range of the message file is close to M
            if 20 * (m - 1) * n <= M:
                print('---n=%d,m=%d---' % (n, m))
                comp(m, n, t, e)
                print('\n')


for n in range(0, 74):
    for m in range(0, 74):
        sigcost(M, m, n)
